# Supplementary material for: Exploring the potential of deep-blue autofluorescence for monitoring amyloid fibril formation and dissociation
Source: PeerJ. 2019 Aug 16;7:e7554. doi: 10.7717/peerj.7554 (PMC6699583; doi:10.7717/peerj.7554)
Supplement: Raw Data S2 [file peerj-07-7554-s009.xlsx]

## Sheet: Sheet1
Insulin ThT assay					Insulin light scattering assay					Insulin dbAF assay						Lysozyme ThT assay						Lysozyme light scattering assay				Lysozyme dbAF assay						Prion protein ThT assay					Prion protein light scattering assay					Prion protein dbAF assay
[GuSCN]	Scan1	Scan2	Scan3		[GuSCN]	Scan1	Scan2	Scan3		[GuSCN]	Scan1	Scan2	Scan3			[GuSCN]	Scan1	Scan2	Scan3		[GuSCN]	Scan1	Scan2	Scan3		[GuSCN]	Scan1	Scan2	Scan3			[GuSCN]	Scan1	Scan2	Scan3		[GuSCN]	Scan1	Scan2	Scan3		[GuSCN]	Scan1	Scan2	Scan3
0	19445	19242	19546		0	472.062	473.724	470.731		0	62.8255	62.0819	63.3659			0	33089	34449	35543		0	695.134	702.091	706.513		0	87.6545	87.9415	86.9458			0	41393	42975	42988		0	422.719	400.117	404.629		0	48.5238	48.0518	47.5764
0.1	18828	19090	19358		0.1	490.714	473.378	480.293		0.1	65.2278	62.3073	64.6386			0.1	33883	36015	37336		0.1	737.688	733.443	733.512		0.1	96.9532	94.0209	94.121			0.1	41933	40365	39569		0.1	362.01	356.912	354.765		0.1	42.9515	42.4704	43.2186
0.2	18948	18874	19362		0.2	466.191	465.213	469.985		0.2	59.8732	60.8268	58.9678			0.2	31086	30951	31531		0.2	722.306	727.539	719.76		0.2	88.503	87.7747	88.6979			0.2	36456	36595	35525		0.2	377.031	375.811	378.512		0.2	43.8769	43.3995	43.0194
0.3	19174	18639	18937		0.3	466.55	457.351	467.051		0.3	61.9384	60.8623	61.3129			0.3	30218	31913	32706		0.3	718.272	720.64	728.155		0.3	88.4719	86.8649	86.3956			0.3	39121	39325	39894		0.3	392.486	394.949	396.05		0.3	46.5815	47.2388	47.3238
0.4	17521	17323	17305		0.4	442.67	445.701	448.678		0.4	58.795	58.4984	58.472			0.4	31444	32371	33857		0.4	707.115	705.768	711.435		0.4	91.4589	88.8334	85.2814			0.4	42135	41582	39777		0.4	387.435	389.554	392.047		0.4	45.3636	44.5459	45.1742
0.5	16406	16678	16461		0.5	437.738	446.263	432.684		0.5	55.8329	56.0541	56.4592			0.5	34479	36061	38850		0.5	695.436	686.014	691.758		0.5	82.9114	84.0965	84.1045			0.5	38406	37844	37233		0.5	392.152	381.32	383.216		0.5	42.5013	43.3231	42.848
0.6	15418	15508	15389		0.6	417.718	407.989	409.815		0.6	53.6459	53.8065	53.7167			0.6	33029	33777	32835		0.6	677.202	686.296	684.726		0.6	83.7852	82.9515	83.1614			0.6	41678	39464	39799		0.6	393.671	385.959	397.551		0.6	44.6701	45.2873	45.2258
0.7	14441	14805	14834		0.7	372.609	375.014	378.91		0.7	51.2527	50.3554	50.3376			0.7	30180	31287	32252		0.7	680.919	672.953	669.978		0.7	83.2476	82.7133	84.4322			0.7	39084	39251	38725		0.7	350.966	352.051	360.345		0.7	41.22	41.0542	41.3244
0.8	13203	13764	13828		0.8	347.1	347.5	340.74		0.8	45.763	46.3381	45.8629			0.8	31744	32047	33348		0.8	663.359	674.545	667.126		0.8	83.3426	81.9714	86.1998			0.8	36349	36638	35361		0.8	341.031	342.734	344.999		0.8	39.6812	40.1442	41.1408
0.9	12770	12904	12807		0.9	311.579	305.351	312.765		0.9	42.1341	43.3155	42.2317			0.9	29829	32493	36139		0.9	659.824	657.447	657.615		0.9	81.919	81.0265	82.7648			0.9	32461	31557	30905		0.9	340.024	342.768	332.702		0.9	38.2937	38.5775	37.3794
1	10848	10898	10998		1	253.805	256.643	260.091		1	36.5231	37.4867	36.0842			1	27792	28180	26819		1	632.529	629.884	628.538		1	77.5322	78.2318	76.9491			1	32244	31634	31350		1	347.498	343.187	345.927		1	39.0008	40.4395	39.0583
1.1	9038	9239	9142		1.1	214.651	217.942	216.485		1.1	29.6666	29.8048	29.5067			1.1	30961	32691	34618		1.1	629.07	624.897	627.554		1.1	79.3701	78.4	77.6378			1.1	32383	32196	32271		1.1	329.035	332.067	326.67		1.1	36.9454	39.0584	37.3178
1.2	7219	7319	7273		1.2	165.226	161.735	157.435		1.2	22.6476	22.9063	23.2805			1.2	31688	34764	35966		1.2	610.595	613.865	615.513		1.2	76.5415	76.1218	74.3017			1.2	26791	26891	26336		1.2	301.771	302.548	297.651		1.2	35.2006	33.6412	34.4546
1.3	5352	5400	5617		1.3	127.721	129.524	127.262		1.3	18.5935	17.9727	17.3638			1.3	25781	26071	28011		1.3	599.515	595.353	589.916		1.3	73.4764	74.8206	73.5336			1.3	26724	26532	26509		1.3	280.726	286.466	285.065		1.3	32.1474	32.9328	32.3512
1.4	3865	3701	3762		1.4	107.222	105.134	105.147		1.4	15.0962	14.9131	15.0864			1.4	30013	30911	30997		1.4	570.19	575.791	579.682		1.4	71.283	70.5227	71.66			1.4	25108	24495	25318		1.4	272.228	269.084	267.392		1.4	30.2743	29.8605	30.2469
1.5	2934	2976	2932		1.5	85.5045	87.9205	85.4713		1.5	13.4568	13.8254	13.4706			1.5	27258	29222	31658		1.5	566.428	560.212	569.667		1.5	70.3236	70.7135	70.1848			1.5	23057	23061	23020		1.5	267.709	267.447	270.68		1.5	29.9791	30.0695	29.7451
1.6	1808	1721	1851		1.6	79.7733	79.0746	80.1356		1.6	11.5501	11.1182	11.4026			1.6	26552	28907	29668		1.6	557.21	559.896	561.98		1.6	68.6112	68.8825	68.948			1.6	21464	20651	21281		1.6	255.058	256.053	248.56		1.6	28.8028	28.1241	28.8904
1.7	1282	1304	1260		1.7	72.31	70.4773	69.7541		1.7	10.2444	9.87878	9.75542			1.7	25367	26834	27613		1.7	541.844	534.971	552.459		1.7	66.671	65.6511	66.3687			1.7	19445	19670	19674		1.7	233.984	231.356	235.136		1.7	26.4386	26.7793	27.0356
1.8	932	1027	892		1.8	59.3822	61.6866	64.3738		1.8	9.19844	9.3253	9.00063			1.8	23339	23920	24524		1.8	522.566	523.954	525.307		1.8	66.3194	65.6621	64.6585			1.8	16975	17445	17485		1.8	210.39	213.246	214.477		1.8	24.5356	25.2554	23.6819
1.9	726	821	733		1.9	66.8564	65.5442	66.404		1.9	10.7773	9.91237	10.2579			1.9	23159	23962	24570		1.9	519.885	512.083	522.008		1.9	62.8969	64.9137	65.1409			1.9	14906	15248	15249		1.9	179.344	186.081	183.395		1.9	23.5219	23.8986	23.4563
2	627	692	545		2	60.0911	55.895	57.6206		2	9.08742	8.3875	8.30082			2	21212	20487	19802		2	498.418	498.942	497.413		2	62.6276	59.909	61.1859			2	13467	13400	13266		2	166.064	165.24	165.174		2	20.5954	20.2305	20.3674
2.1	533	579	531		2.1	54.5725	55.5264	56.0914		2.1	8.09398	8.20298	8.13293			2.1	18551	19208	19066		2.1	486.652	483.004	482.543		2.1	61.161	61.8141	61.4358			2.1	13233	13016	13329		2.1	152.533	148.989	157.156		2.1	19.4116	20.655	21.1537
2.2	476	558	510		2.2	60.018	63.1905	57.0043		2.2	7.84307	8.16591	8.53474			2.2	17443	17272	17617		2.2	461.355	463.167	468.475		2.2	60.5048	58.6227	58.9941			2.2	10495	10368	10620		2.2	132.487	132.143	134.152		2.2	17.5435	17.2487	17.3879
2.3	440	407	442		2.3	54.0701	52.7153	51.4726		2.3	8.0025	7.89723	7.88117			2.3	16717	16691	16354		2.3	452.911	460.441	443.845		2.3	56.3656	56.576	55.642			2.3	9164	8763	8920		2.3	112.854	117.867	118.047		2.3	15.4247	15.5215	15.3888
2.4	496	551	473		2.4	48.2033	48.6712	49.5185		2.4	8.75636	9.06172	8.72117			2.4	14639	15505	15523		2.4	442.393	449.349	439.007		2.4	55.9008	56.1863	55.6107			2.4	7508	7630	7632		2.4	100.716	98.9453	97.9947		2.4	13.9946	14.2027	13.9416
2.5	486	548	481		2.5	48.6115	47.3811	47.4996		2.5	8.94421	8.76264	8.45111			2.5	13109	13644	14138		2.5	429.124	428.689	425.658		2.5	54.9209	54.483	54.6452			2.5	6552	6570	6379		2.5	90.2304	87.4914	91.9826		2.5	13.306	13.7762	13.5897
																2.6	11283	12229	12883		2.6	408.42	404.145	401.456		2.6	54.4017	53.9382	54.0574			2.6	5861	6360	6363		2.6	83.0015	78.1688	81.656		2.6	11.6046	11.7015	11.6931
																2.7	10209	10432	10198		2.7	382.489	382.426	378.317		2.7	49.7046	50.6201	50.4066			2.7	5054	5134	5047		2.7					2.7
																2.8	9214	9095	9194		2.8	354.985	343.371	346.394		2.8	43.504	43.9678	46.7143			2.8	4651	4713	4494		2.8	58.6525	56.7603	57.4538		2.8	9.52125	9.70541	9.6864
																2.9	8000	8230	8349		2.9	326.416	316.708	326.792		2.9	41.8259	42.4227	41.4227			2.9	4268	4253	4216		2.9	49.9271	47.9334	48.8028		2.9	8.46829	8.22186	8.42847
																3	7076	7080	7072		3	294.964	296.492	298.981		3	39.067	37.604	37.509			3	4051	3899	3886		3	42.7644	44.7055	45.4715		3	7.31477	7.39275	7.45508
																3.1	5481	5474	5478		3.1	256.794	263.517	258.646		3.1	39.9004	39.5864	40.1678			3.1	3892	3900	3871		3.1	43.0639	41.3332	42.1456		3.1	7.64197	8.30764	7.87325
																3.2	5038	5058	5162		3.2	231.403	232.037	230.868		3.2	31.6631	31.12	31.532			3.2	3822	3648	3804		3.2	34.7545	32.9376	34.339		3.2	6.35701	6.17525	6.52549
																3.3	3739	3642	3632		3.3	186.642	183.465	182.498		3.3	25.8197	27.8016	26.7594			3.3	3945	3935	3947		3.3	36.4233	37.3018	36.3986		3.3	6.70557	6.6874	6.60319
																3.4	3192	3215	3286		3.4	158.903	158.717	159.528		3.4	21.6065	22.5366	22.2798			3.4	4091	4076	3995		3.4	36.3282	37.1286	36.8772		3.4	6.99813	6.94539	6.98114
																3.5	2488	2457	2543		3.5	123.009	126.844	124.961		3.5	17.6233	17.8336	17.7836			3.5	3930	3783	3683		3.5	35.0095	36.2046	32.5939		3.5	6.70506	6.55163	6.2153
																3.6	2162	2149	2207		3.6	111.013	108.825	107.758		3.6	17.4082	17.3395	16.6013			3.6	3816	3950	3937		3.6	37.6057	37.0135	34.9327		3.6	6.48725	7.58949	7.01527
																3.7	1726	1733	1790		3.7	85.949	86.8101	85.7234		3.7	13.5298	13.4276	13.4802			3.7	3981	4052	3847		3.7	34.6047	34.9526	34.1849		3.7	6.2896	6.47554	6.48089
																3.8	1470	1543	1531		3.8	69.3928	68.5216	70.395		3.8	12.726	11.503	11.372			3.8	3953	4020	3949		3.8	35.6448	35.67	33.3647		3.8	6.96439	7.03815	7.64385
																3.9	1469	1405	1377		3.9	61.2084	63.6512	66.2966		3.9	11.3019	10.957	11.1474			3.9	4025	3920	3972		3.9	33.8329	34.7161	34.1059		3.9	6.08475	6.29523	6.59489
																4	1301	1301	1240		4	51.6028	52.8588	52.6575		4	9.43665	10.7164	9.89873			4	4168	4122	3954		4	34.609	34.5191	35.4429		4	6.41995	9.5715	6.75205
																4.1	1291	1293	1214		4.1	47.054	48.4397	59.5111		4.1	8.77062	8.59516	8.83692
																4.2	1232	1202	1256		4.2	46.5025	45.0981	44.302		4.2	10.439	9.82661	9.73886
																4.3	1173	1219	1225		4.3	43.7886	40.9977	41.8734		4.3	10.2234	9.98288	10.5438
																4.4	1235	1267	1204		4.4	40.6307	40.132	41.1343		4.4	8.72906	8.41829	8.9226
																4.5	1257	1247	1270		4.5	40.1961	40.1042	40.9587		4.5	9.36528	8.94001	9.00837
